# Supplementary material for: A New Approach for the Development and Optimization of Gluten-Free Noodles Using Flours from Byproducts of Cold-Pressed Okra and Pumpkin Seeds
Source: Foods. 2023 May 16;12(10):2018. doi: 10.3390/foods12102018 (PMC10216911; doi:10.3390/foods12102018)
Supplement: Supplementary file 1 [file foods-12-02018-s001.zip]

Archive with 1 entries (1 files):
- foods-2367821-supplementary.pdf
